# Supplementary material for: Ecological Impacts of Deep-Sea Mining Waste on Marine Algae and Copepod Tigriopus californicus
Source: Environ Sci Technol. 2025 Sep 18;59(38):20190–200. doi: 10.1021/acs.est.5c06113 (PMC12490012; doi:10.1021/acs.est.5c06113)
Supplement: Supplementary file 2 [file es5c06113_si_002.xlsx]

## Sheet: Data summary
	Ecological Impacts of Deep-Sea Mining Waste on Marine Algae and Copepod Tigriopus californicus
	1Catherine Thomson, 2Alastair J.M. Lough, 3Jean Moorkens, 4Te Liu, 5Shelby A. Gunnells, 5Jessica N. Fitzsimmons, 6Zvi Steiner, 7Ann G. Dunlea, 2Clare Woulds, 2William B. Homoky, 8Mengjiao Wang, 9Qiao-Guo Tan, 3,10Fengjie Liu*
	1 Centre for Environmental Policy, Imperial College London, Exhibition Road, London, SW7 2AZ, UK
	2 Faculty of Environment, University of Leeds, Leeds, LS2 9JT, UK
	3 Department of Life Sciences, Imperial College London, Silwood Park, Buckhurst Rd, Berks, SL5 7PY, UK
	4 School of Ocean and Earth Science, University of Southampton, Southampton, SO14 3ZH, UK
	5 Department of Oceanography, Texas A&M University, College Station, TX 77843, USA
	6 Fredy and Nadine Herrmann Institute of Earth Science, The Hebrew University of Jerusalem, Givat Ram, Jerusalem, 9190401, Israel
	7 Department of Marine Chemistry and Geochemistry, Woods Hole Oceanographic Institution, Woods Hole, MA 02543, USA
	8 Greenpeace Research Laboratories, School of Bioscience, University of Exeter, Exeter, EX4 4RN, UK
	9 Fujian Provincial Key Laboratory for Coastal Ecology and Environmental Studies, State Key Lab of Marine Environmental Science, College of the Environment and Ecology, Xiamen University, Xiamen, Fujian, 361102, China
	10 Grantham Institute - Climate Change and the Environment, Imperial College London, Exhibition Road, London, SW7 2AZ, UK
	*Corresponding author: fengjie.liu@imperial.ac.uk

## Sheet: Figure 1
Thalassiosira weissflogii
	cell density (RFU)
day	seawater+slurry	seawater + cells	seawater + cells + slurry				seawater + cells	seawater + cells + slurry	Sig.
0	0.54	2.02	2.27			Exponetial growth rate (day-1)	0.0132	0.4022	p < 0.01
0	0.55	1.87	2.23
0		1.72	2.08
0		1.7	2.09
0		1.69	1.95
0		1.65	1.97
1	0.53	1.19	1.52
1	0.53	1.15	1.41
1		1.43	1.6
1		1.32	1.56
1		1.51	1.75
1		1.42	1.8
4	0.5	2.43	3.81
4	0.5	2.42	3.76
4		2.16	4.62
4		2.09	4.64
4		2.59	7.62
4		2.49	7.43
5	0.52	2.03	4.34
5	0.52	2.01	4.46
5		2	6.14
5		1.98	6.19
5		1.87	9.88
5		1.88	9.69
6	0.51	1.79	7.93
6	0.51	1.84	7.61
6		1.9	9.86
6		1.87	9.44
6		1.81	7.36
6		1.89	7.17
7	0.52	1.59	14.45
7	0.52	1.71	14.1
7		1.22	16.32
7		1.26	16.56
7		1.54	26.35
7		1.57	26.44
8	0.54	1.38	22.54
8	0.54	1.41	22.69
8		1.88	27.97
8		1.86	27.75
8		1.73	34.88
8		1.75	34.85
12	0.52	1.81	43.21
12	0.54	1.86	43.59
12		2.63	43.76
12		2.64	44.39
12		2.33	46.4
12		2.33	47.32
13	0.53	1.66	48.52
13	0.53	1.62	46.98
13		2.44	49.06
13		2.38	48.81
13		2.05	55.85
13		2.07	55.23
14	0.52	1.4	53.83
14	0.53	1.46	51.94
14		2.57	53.9
14		2.58	52.23
14		1.97	56.95
14		1.94	56.36
	20

## Sheet: Figure 2
Thalassiosira weissflogii + diff levels of sediments
	cell density (RFU)
Time (days)	2mg/L (1)	2mg/L (2)	5mg/L (1)	5mg/L (2)	10mgl (1)	10mgl (2)	20mg/L (1)	20mg/L (2)	50mg/L (1)	50mg/L (2)	0mg/L (1)	0mg/L (2)			Control (0mg/L)	2mg/L	5mg/L	10mg/L	20mg/L	50mg/L
1	123.627	144.337	138.99	167.673	139.117	151.25	198.433	247.983	334.8	282.897	113.147	139.06		Exponetial growth rate (day-1)	0	0	0	0.0197	0.1482	0.1351
4	167.333	176.857	176.663	225.917	220.113	209.21	285.163	322.77	378.873	330.693	215.583	214.777		Sig. (compared to Control)		p>0.05	p>0.05	p=0.0269	p=0.0291	p=0.0643
8	152.08	130.19	130.907	151.853	217.773	219.53	278.75	259.013	341.4	377.133	198.62	228.927
13	153.91	122.487	173.423	90.7367	138.61	159	171.033	194.78	316.303	288.99	116.447	118.937
15	139.577	158.813	130.4	111.867	138.67	157.353	203.723	174.23	298.273	285.037	106.487	101.873
19	123.69	80.0833	70.3967	86.63	155.513	162.127	165.707	148.037	269.987	283.57	124.967	66.8967
22	122.56	138.057	69.5633	77.6967	117.143	112.74	185.517	151.537	291.143	327.507	70.9233	85.2833
27	117.327	98.63	142.45	89.23	198.007	163.81	417.617	416.577	576.957	555.083	92.9533	89.6233
29	85.82	90.6033	83.5033	122.523	203.38	198.17	635.367	669.283	696.687	933.857	59.38	92.2333
34	108.043	102.887	94.6867	77.7033	212.393	220.787	592.88	592.313	742.463	793.137	82.1533	61.8
36	102.7	62.5833	96.4933	94.9733	225.403	200.533	489.83	552.567	593.237	716.657	68.4433	68.66
Skeletonema costatum + diff levels of sediments
	cell density (RFU)
Time (days)	2mg/L (1)	2mg/L (2)	2mg/L (3)	5mg/L (1)	5mg/L (2)	5mg/L (3)	10mgl (1)	10mgl (2)	10mgl (3)	20mg/L (1)	20mg/L (2)	20mg/L (3)	50mg/L (1)	50mg/L (2)	50mg/L (3)	0mg/L (1)	0mg/L (2)	0mg/L (3)			Control (0mg/L)	2mg/L	5mg/L	10mg/L	20mg/L	50mg/L
1	166.667	130.473	100.067	142.523	94.8633	111.05	126.283	104.88	118.503	161.897	117.557	134.397	204.047	164.41	139.647	121.917	111.533	95.39		Exponetial growth rate (day-1)	0	0.0134	0.0005	0.0108	0.0434	0.0996
3	84.9833	95.49	91.25	91.6433	77.1467	75.5233	112.607	121.517	91.07	80.4633	113.297	88.4033	106.953	100.08	95.04	107.503	90.2867	114.677		Sig. (compared to Control)		p=0.035	0.8769	0.016	0.0027	0.0063
8	102.437	67.0633	80.7233	64.7033	79.5167	102.56	66.39	70.1	65.7333	113.65	113.873	135.763	234.58	149.08	126.933	109.197	99.2133	82.5367
10	87.3433	70.9933	75.3667	121.193	111.087	64.73	75.5733	77.3867	101.183	119.233	102.563	125.06	167.167	137.163	129.14	99.1733	66.03	67.5267
15	60.1667	65.3867	70.0067	66.1833	102.567	80.8733	86.9633	66.0633	92.9533	134.093	115.867	128.263	220.643	157.113	133.257	66.3033	86.5733	94.1667
17	86.85	79.2233	77.16	83.76	72.0233	139.707	96.2033	74.4233	81.7067	155.863	136	160.493	225.84	176.993	177.577	83.0333	88.4033	67.3133
20	68.65	97.94	84.3567	87.6533	109.743	73.92	123.61	75.7167	69.7967	149.143	146.12	143.957	223.267	140.327	206.967	74.1633	69.3367	100.517
24	102.273	78.1433	80.8333	80.8667	81.0833	100.977	131.14	74.7167	77.35	156.85	181.937	171.013	282.52	197.94	179.917	92.75	70.6367	87.5133
29	70.9833	97.3233	97.8233	70.3067	76.1933	78.7067	104.093	88.18	72.88	158.25	143.333	194.84	319.94	187.14	225.23	88.57	94.5	72.69
31	121.673	85.2967	89.04	75.67	93.3967	111.577	112.983	99.49	78.47	146.387	149.017	164.677	471.85	307.32	410.767	98.7967	107.34	97.9033
35	77.3	90.1467	92.9233	109.417	78.9067	82.3533	91.5633	71.85	80.84	170.133	169.333	179.25	1025.53	784.373	848.31	55.46	64.62	79.8233
38	84.45	69.6467	57.4367	73.1567	99.33	62.7633	85.3967	71.0033	96.33	210.82	134.86	165.417	1057.43	904.903	942.027	93.8733	81.8467	89.9533
43	95.95	75.6267	100.733	101.717	70.8333	66.5233	106.66	112.973	70.8	202.097	198.657	215.87	1137.44	891.273	899.757	56.45	63.6433	65.89
45	100.19	65.9833	85.0267	77.0367	87.52	109.147	106.163	79.8167	70.9767	279.643	149.313	215.453	1297.64	818.007	722.683	78.33	79.0167	83.7267
50	77.2333	70.2867	92.6733	92.8833	92.9433	74.51	93.66	99.9233	73.0567	325.007	386.107	261.193	1053.78	1136.72	809.217	76.9167	62.56	100.777
52	86.88	65.6767	97.2767	76.3033	74.16	72.1733	86.31	133.987	102.093	355.127	415.56	236.863	1003.95	943.993	655.53	65.3567	90.4767	94.3433

## Sheet: Figure 3a
Thalassiosira weissflogii in metal-free seawater
	cell density (RFU)
Time (days)	- Cu (1)	- Cu (2)	- Cu (3)	- Ni (1)	- Ni (2)	- Ni (3)	- Mn (1)	- Mn (2)	- Mn (3)	- Zn (1)	- Zn (2)	- Zn (3)	- Co (1)	- Co (2)	- Co (3)	- Fe (1)	- Fe (2)	- Fe (3)	Positive Control (1)	Positive Control (2)	Positive Control (3)	Negative Control (1)	Negative Control (2)	Negative Control (3)
1	148.487	158.18	167.72	155.153	125.963	141.337	133.97	167.53	121.773	158.54	120.81	141.463	163.963	118.833	161.977	133.303	119.87	148.04	120.67	140.37	138.453	107.783	150.507	151.96
3	119.807	134.31	124.727	127.507	89.5	123.257	102.933	96.4467	135.073	133.237	107.12	100.003	99.08	97.9867	86.2367	90.0767	99.1867	89.5233	125.57	98.5567	112.523	96.65	134.257	99.4367
8	204.507	156.603	137.767	185.287	166.407	147.063	136.897	121.777	202.2	195.927	170.553	197.427	169.72	104.19	145.49	91.7333	141.487	115.473	275.08	197.847	298.777	76.4	101.933	108.907
10	303.25	96.7133	132.917	112.45	97.5367	141.427	167.8	159.19	135.237	89.3033	108.977	95.8067	108.55	102.843	142.627	121.747	117.58	101.65	280.417	156.16	399.68	97.75	126.023	93.98
16	47722.5	124.343	208.89	103.673	109.367	106.83	115.913	112.827	123.917	127.993	79.4533	110.303	96.49	100.58	85.5467	103.43	76.8367	102.633	494.553	331.28	1543.57	79.7033	62.3867	75.5433
20	362962	86.3333	83.8033	83.8433	89.4567	99.93	75.4533	90.6233	104.827	112.3	60.3533	96.52	69.2733	84.7	86.34	83.67	77.1567	88.7467	1077.19	475.433	6167.66	62.52	96.14	72.95
22	343415	105.813	105.45	80.06	54.9033	74.0633	82.02	85.8767	138.567	68.7067	70.42	83.8667	83.12	86.72	105.157	70.8967	81.6133	88.43	1573.36	714.12	14423.1	87.2367	58.86	86.78
24	217042	148.4	91.9733	73.2233	64.01	89.26	95.94	101.857	130.987	100.997	100.72	95.4	120.037	131.157	112.237	71.7933	75.1867	91.8	2408.19	981.907	27441.7	120.927	58.6433	82.4933
29	52698.2	123.93	113.043	89.4133	81.5167	71.0367	72.6233	69.2733	144.693	86.6067	102.463	99.1167	94.5233	109.473	89.64	83.6	67.3367	81.2233	6997.15	1753.31	32662.6	68.56	93	77.0167
31	66317	155.33	180.683	100.65	97.9	91.2367	98.8267	69.56	244.517	80.5933	84.59	79.4667	84.47	76.6733	91.91	92.12	94.2167	92.6667	9891.83	2638.78	24445	63.14	86.0233	56.2233
Thalassiosira weissflogii in metal-free seawater + sediment
	cell density (RFU)
Time (days)	- Cu (1)	- Cu (2)	- Cu (3)	- Ni (1)	- Ni (2)	- Ni (3)	- Mn (1)	- Mn (2)	- Mn (3)	- Zn (1)	- Zn (2)	- Zn (3)	- Co (1)	- Co (2)	- Co (3)	- Fe (1)	- Fe (2)	- Fe (3)	Positive Control (1)	Positive Control (2)	Positive Control (3)	Negative Control (1)	Negative Control (2)	Negative Control (3)
1	178.657	125.11	167.907	136.557	148.89	169.013	106.073	133.987	145.977	121.337	148.31	168.09	131.753	133.92	156.637	104.56	127.1	121.133	120.107	156.083	127.11	134.767	154.687	130.823
3	147.947	138.81	141.607	149.033	117.097	129.02	135.333	113.73	146.163	154.173	79.5267	109.277	116.25	135.107	122.863	102.36	114.947	160.893	138.41	140.833	118.227	106.233	111.61	105.523
8	375.923	469.583	478.343	311.713	406.187	361.37	340.36	497.053	401.063	264.073	407.633	216.837	345.183	309.027	313.287	293.897	319.687	354.627	484.687	429.407	521.557	2605.97	3456.02	3105.31
10	512.61	557.127	569.307	392.42	323.473	342.357	325.74	402.673	426.44	348.287	384.62	336	338.717	335.187	378.18	247	255.38	282.69	506.313	404.723	500.93	5846.55	6345.96	8385.94
16	794.613	883.673	979.77	496.58	488.557	415.62	388.893	448.45	591.413	265.333	28764	460.92	338.677	311.787	557.86	248.573	256.35	322.257	1261.02	934.24	1129.51	25300.7	30153.5	29586.9
20	1105.98	1000.91	1482.97	513.567	524.38	436.737	393.053	402.17	751.217	296.587	851055	446.853	279.153	302.65	581.703	210.483	196.49	271.527	1856.31	1154.67	1829.66	33402.4	40594	41743.9
22	1259.34	1116.23	1731.71	427.303	453.683	444.403	353.39	403.97	716.167	275.987	438277	370.197	234.313	317.067	630.897	151.9	247.267	213.137	2096.29	1342.06	2443.86	44347.2	40812.8	49651.1
24	1635.66	1394.45	2323.34	620.503	566.43	444.467	356.063	534.293	946.287	297.16	375106	516.097	197.257	409.703	792.55	175.473	190.897	250.69	3264.94	1942.91	3543.31	66065.8	52303.3	40264.4
29	3641.19	3127.54	6927.62	635.907	737.813	948.64	546.107	714.793	2202.05	222.63	108025	800.51	337.737	551.043	1963.45	177.463	153.937	289.333	5243.73	3997.27	8575.71	18811.3	15895.1	14260.9
31	6247.09	4563.51	11417.9	743.873	944.363	1336.53	664.87	959.347	3487.8	278.67	197678	1179.15	299.773	742.927	2572.47	138.393	211.797	358.257	7679.38	5166.25	14454.3	15413	16956.9	14846.3

## Sheet: Figure 3b
Skeletonema costatum in metal-free seawater							Skeletonema costatum in metal-free seawater
	cell density (RFU)
Time (days)	- Cu (1)	- Cu (2)	- Cu (3)	- Ni (1)	- Ni (2)	- Ni (3)	- Mn (1)	- Mn (2)	- Mn (3)	- Zn (1)	- Zn (2)	- Zn (3)	- Co (1)	- Co (2)	- Co (3)	- Fe (1)	- Fe (2)	- Fe (3)	Positive Control (1)	Positive Control (2)	Positive Control (3)	Negative Control (1)	Negative Control (2)	Negative Control (3)
1	688.547	744.293	717.09	755.24	642.607	606.24	622.703	529.267	605.183	514.483	580.92	618.117	600.573	629.943	594.613	576.157	566.423	587.35	575.76	594.96	610.87	577.17	527.457	587.713
3	4654.79	5054.06	5190.28	3472.07	4178.41	4222.21	4707.18	4009.19	4527.04	3898.08	4215.54	3635.69	3881.47	4430.36	3879.05	495.94	377.727	554.81	10463.5	12733.6	8246.24	244.467	367.663	365.063
8	36889.2	28956	38316.6	20370.4	23940.8	27330.9	27431	9242.19	10358.6	30190.5	35005.7	30773.8	29406.8	39165.6	22802.9	180.853	160.293	223.457	67367.5	76851.2	81571.6	182.67	180.157	145.433
10	26572.3	24190	25987.2	22645.6	17646.5	28375.4	6034.06	5781.08	8435.94	27951.6	26537.5	38816.8	21493	17137.9	30572.1	167.327	114.45	186.753	52833	735386	91961	108.39	137.417	587.38
13	7502.49	9004.27	8907.71	8052.58	9943.53	11542.6	3370.6	4259.99	6818.38	5723.91	12058	24780.5	10033.4	8238.86	14178	130.72	96.59	168.173	62820.3	91115.7	98626.8	84.3567	89.6	75.1167
17	1904.16	3789.83	4206.55	1633.63	2760.73	4003.23	535.047	1731.84	2129.29	1028.3	2451.99	2836.49	1561.26	2961.31	6229.58	87.3333	93.0533	89.3767	2502.12	2609.3	6067.76	85.1767	99.7733	77.0967
22	595.853	1075.58	1575.04	406.2	656.22	692.967	149.98	189.243	230.107	149.98	189.243	230.107	623.417	1080.99	1624.7	89.43	84.42	91.6767	827.877	1282.14	2335.87	58.1467	75.4633	91.3233
24	399.433	660.96	736.477	389.177	424.64	614.637	120.667	117.373	197.62	334.94	412.783	684.55	458.597	742.74	1180.26	98	76.7533	93.4633	615.887	744.243	1330.64	80.7367	99.11	102.043
28	219.043	311.797	298.863	241.693	272.427	298.783	147.233	172.933	166.12	239.27	246.163	336.33	249.793	353.7	438.623	80.71	76.7067	86.23	357.387	339.503	493.763	96.7867	86.63	124.957
31	203.01	254.677	200.473	184.083	204.923	199.383	130.927	180.203	126.32	240.987	255.767	205.577	181.057	211.353	267.623	67.19	104.263	66.4367	337.32	332.833	343.657	91.9033	64.4433	77.4467
Skeletonema costatum in metal-free seawater + sediment
	cell density (RFU)						Skeletonema costatum in metal-free seawater + sediment
Time (days)	- Cu (1)	- Cu (2)	- Cu (3)	- Ni (1)	- Ni (2)	- Ni (3)	- Mn (1)	- Mn (2)	- Mn (3)	- Zn (1)	- Zn (2)	- Zn (3)	- Co (1)	- Co (2)	- Co (3)	- Fe (1)	- Fe (2)	- Fe (3)	Positive Control (1)	Positive Control (2)	Positive Control (3)	Negative Control (1)	Negative Control (2)	Negative Control (3)
1	830.903	604.983	749.9	532.4	710.147	594.75	555.413	635.507	579.817	557.34	666.147	579.177	617.36	655.147	745.27	409.49	460.477	637.723	606.337	522.52	593.987	634.553	540.33	512.093
3	12195.2	13095.7	12838.8	11732.6	10898.4	11476.9	9687.78	9380.53	9523.37	10909.5	10615.8	11035.2	11909	11263.6	11485.2	6553.62	6642.17	7705.42	10995.9	10425.7	10494.9	9543.34	9452.23	9927.79
8	244500	257188	288830	245227	244982	142134	235773	224318	219142	213881	157397	400802	181989	249678	202174	182155	137142	137468	206048	299953	376044	210790	258691	232178
10	227594	349896	242339	348728	140513	192981	209550	248310	232141	142220	289033	295412	161462	356161	186587	193311	180367	229274	281604	199332	433733	357994	307882	223295
13	65715.6	244213	65365.1	132420	104800	90441.6	85730.3	93746.9	99564.8	99814.8	104979	73755.1	91939.3	95159.5	75909.6	90356.3	91434.6	88390.4	178689	122271	135889	101544	114247	98150.9
17	40737.6	101772	56450	62621.2	73420.8	49632.3	62514.1	62872.2	66639	61344.8	78249.1	52133.9	65726.8	54237.9	64250.2	57758.8	51509.8	49666.9	40280	71593.9	66614.1	33402	49936.3	41781.4
22	37526.3	60813.4	46109.8	59694.2	72554.4	67752.1	68885.7	68129.2	67647.2	67132.7	61893.2	64663.7	49662.2	62743.7	68966.6	39057.9	41090.2	42272.6	73947.2	72088	83702.2	62716.2	70819.2	57145.2
24	38670.1	59070	47646.5	48188.8	55005.7	57582.5	47075.9	43157.1	45296.9	44162.8	45606.8	42593.5	41222.8	49360.7	46729	25363.4	24143.8	31660.3	47174	72111.4	57091.5	51551.8	55752.7	61640.8
28	34918.9	38871.5	42082.4	28265.9	26327	27469.3	37354.3	28675.5	30492.5	22921	20047.9	24654	25059.3	21365.8	28509.8	26437.6	24355.2	29358.1	31992	39453.1	41677.9	26119	30891.5	36010.9
31	14707.9	18851.1	17858.4	14976.2	15081.7	15592.1	17759.2	14128.1	16858.5	10716.2	11469.4	11650.3	11584.8	13258.5	14163.6	7868.38	16108	11376.9	16190.7	22952.2	25094.6	14192.8	20977	23118.4

## Sheet: Figure 4
Copepod number
	Dosage
Time (days)	2mgl/L (1)	2mgl/L (2)	2mgl/L (3)	2mgl/L (4)	5mgl/L (1)	5mgl/L (2)	5mgl/L (3)	5mgl/L (4)	20mgl/L (1)	20mgl/L (2)	20mgl/L (3)	20mgl/L (4)	50mgl/L (1)	50mgl/L (2)	50mgl/L (3)	50mgl/L (4)	Positive Control	Positive Control	Positive Control	Positive Control	Negative Control	Negative Control	Negative Control	Negative Control
1	20	20	20	20	20	20	20	20	20	20	20	20	20	20	20	20	20	20	20	20	20	20	20	20
2	20	20	20	20	20	20	20	20	20	20	20	20	20	17	20	20	20	20	20	20	20	20	20	20
3	20	20	20	19	20	20	20	20	20	20	19	20	20	17	20	20	20	18	18	19	20	20	19	20
4	20	20	19	20	20	20	20	20	20	19	18	19	19	16	18	19	19	16	17	19	20	17	17	19
5	20	20	20	20	18	20	19	20	19	18	17	19	17	15	16	18	18	16	17	20	18	15	17	17
6	20	20	20	20	18	19	19	19	18	18	17	18	16	14	14	15	18	16	17	22	17	13	16	16
7	20	19	19	20	17	18	18	19	17	18	16	18	15	12	13	14	18	17	18	23	17	10	14	14
8	19	19	19	19	17	18	18	20	17	17	16	17	14	12	12	13	18	18	21	25	15	8	13	14
9	19	20	20	20	17	18	18	19	17	16	14	17	12	11	10	13	19	20	22	26	15	7	10	12
10	20	20	19	20	16	16	18	19	17	15	13	17	11	9	9	12	20	20	22	26	14	5	8	11
11	20	19	18	20	16	16	18	19	17	15	13	17	10	9	7	11	21	21	22	29	11	2	8	9
12	20	19	17	20	15	15	17	17	13	14	12	16	8	8	7	9	22	23	25	29	9	2	6	8
13	19	18	17	19	15	14	17	17	12	14	12	13	7	8	6	9	22	22	26	28	7	2	5	7
14	17	18	16	19	14	14	16	17	11	14	14	16	5	8	6	9	24	24	28	31	7	1	4	7
15	13	16	14	17	12	13	14	17	7	13	12	13	5	8	7	8	24	24	28	33	4	0	4	4
16	13	14	13	16	11	14	17	16	8	11	11	13	6	9	8	7	25	26	31	35	4	0	3	3
17	14	13	12	16	13	17	17	15	9	12	11	14	8	10	9	7	26	26	32	40	2	0	3	3
18	14	15	12	15	13	17	17	16	8	13	10	13	7	9	10	7	28	26	32	43	1	0	2	1
19	15	16	13	17	13	18	16	17	10	13	10	12	7	10	9	8	31	27	32	46	1	0	0	0
20	15	16	13	16	13	19	16	18	11	13	11	12	7	9	8	8	34	30	36	49	0	0	0	0
21	12	16	13	15	11	17	15	16	11	13	11	10	5	7	3	6	37	32	38	53	0	0	0	0
22	12	15	12	14	11	14	12	13	10	12	11	8	3	6	2	7	41	32	40	55	0	0	0	0
23	13	12	11	12	10	13	15	12	9	12	11	7	2	6	3	6	42	33	46	56	0	0	0	0
24	13	12	13	11	11	12	14	13	9	10	11	7	1	5	3	5	44	34	53	57	0	0	0	0
25	13	11	14	13	11	11	15	12	8	9	11	9	1	3	3	5	46	36	55	60	0	0	0	0
26	12	12	13	12	10	10	13	11	8	9	10	7	0	2	2	4	47	37	56	61	0	0	0	0

## Sheet: Figure 5
Day	Treatment	Replicates	Total_Copepods	Mating_Pairs	Pregnant_Individuals	Copepodites
0	Positive Control	1	20	2	3	0
0	Positive Control	2	20	2	2	3
0	Positive Control	3	20	2	5	1
0	Positive Control	4	20	1	4	2
0	2mg/L	1	20	1	5	0
0	2mg/L	2	20	2	3	0
0	2mg/L	3	20	2	6	3
0	2mg/L	4	20	2	4	0
0	5mg/L	1	20	4	1	2
0	5mg/L	2	20	2	3	0
0	5mg/L	3	20	3	4	0
0	5mg/L	4	20	3	3	0
0	20mg/L	1	20	2	4	0
0	20mg/L	2	20	1	3	0
0	20mg/L	3	20	2	5	2
0	20mg/L	4	20	4	2	0
0	50mg/L	1	20	2	3	0
0	50mg/L	2	20	3	2	0
0	50mg/L	3	20	4	3	0
0	50mg/L	4	20	4	3	0
0	Negative Control	1	20	3	2	0
0	Negative Control	2	20	3	1	0
0	Negative Control	3	20	4	2	0
0	Negative Control	4	20	2	4	0
1	Positive Control	1	22	0	3	3
1	Positive Control	2	21	0	1	4
1	Positive Control	3	20	2	1	4
1	Positive Control	4	21	1	2	3
1	2mg/L	1	18	3	2	1
1	2mg/L	2	18	1	2	2
1	2mg/L	3	19	1	5	1
1	2mg/L	4	19	2	3	0
1	5mg/L	1	16	2	0	3
1	5mg/L	2	18	0	2	4
1	5mg/L	3	21	3	0	3
1	5mg/L	4	19	3	2	3
1	20mg/L	1	16	1	2	2
1	20mg/L	2	21	0	2	5
1	20mg/L	3	20	1	4	2
1	20mg/L	4	19	0	0	3
1	50mg/L	1	20	2	1	0
1	50mg/L	2	21	2	0	4
1	50mg/L	3	19	1	1	3
1	50mg/L	4	23	1	1	4
1	Negative Control	1	19	3	2	2
1	Negative Control	2	20	4	1	0
1	Negative Control	3	18	3	1	0
1	Negative Control	4	19	2	5	1
2	Positive Control	1	23	0	2	3
2	Positive Control	2	21	0	1	4
2	Positive Control	3	21	1	2	3
2	Positive Control	4	21	0	3	3
2	2mg/L	1	16	2	2	1
2	2mg/L	2	16	0	2	2
2	2mg/L	3	19	2	3	2
2	2mg/L	4	19	2	4	3
2	5mg/L	1	17	2	0	2
2	5mg/L	2	17	0	2	3
2	5mg/L	3	19	3	1	2
2	5mg/L	4	16	3	1	2
2	20mg/L	1	14	1	2	3
2	20mg/L	2	19	0	1	4
2	20mg/L	3	19	1	4	1
2	20mg/L	4	20	0	2	3
2	50mg/L	1	16	2	2	2
2	50mg/L	2	17	0	1	3
2	50mg/L	3	17	0	2	4
2	50mg/L	4	21	2	4	4
2	Negative Control	1	18	1	1	3
2	Negative Control	2	18	4	2	1
2	Negative Control	3	17	2	1	2
2	Negative Control	4	20	2	5	1
3	Positive Control	1	23	0	1	3
3	Positive Control	2	20	0	1	4
3	Positive Control	3	20	1	2	3
3	Positive Control	4	22	1	1	4
3	2mg/L	1	15	0	3	2
3	2mg/L	2	16	0	3	2
3	2mg/L	3	18	1	4	2
3	2mg/L	4	16	0	3	3
3	5mg/L	1	16	2	0	3
3	5mg/L	2	15	0	1	2
3	5mg/L	3	17	2	1	3
3	5mg/L	4	17	1	3	2
3	20mg/L	1	11	0	1	1
3	20mg/L	2	14	0	1	3
3	20mg/L	3	14	0	3	2
3	20mg/L	4	19	0	2	2
3	50mg/L	1	14	1	1	2
3	50mg/L	2	12	0	0	2
3	50mg/L	3	11	0	2	2
3	50mg/L	4	20	3	2	2
3	Negative Control	1	18	1	1	3
3	Negative Control	2	18	2	3	2
3	Negative Control	3	15	2	1	2
3	Negative Control	4	19	1	4	2
4	Positive Control	1	22	0	3	2
4	Positive Control	2	20	1	2	2
4	Positive Control	3	20	0	2	3
4	Positive Control	4	23	1	2	3
4	2mg/L	1	15	0	2	3
4	2mg/L	2	16	0	2	3
4	2mg/L	3	17	2	1	2
4	2mg/L	4	18	1	0	4
4	5mg/L	1	14	2	0	3
4	5mg/L	2	17	1	0	3
4	5mg/L	3	16	1	0	4
4	5mg/L	4	18	2	1	4
4	20mg/L	1	7	0	0	0
4	20mg/L	2	12	0	0	2
4	20mg/L	3	12	0	1	1
4	20mg/L	4	16	0	2	1
4	50mg/L	1	12	0	2	0
4	50mg/L	2	6	0	0	0
4	50mg/L	3	4	0	0	0
4	50mg/L	4	15	2	0	0
4	Negative Control	1	18	1	2	3
4	Negative Control	2	16	1	1	2
4	Negative Control	3	12	0	2	2
4	Negative Control	4	16	1	0	2
5	Positive Control	1	21	0	3	2
5	Positive Control	2	20	1	2	3
5	Positive Control	3	19	0	5	2
5	Positive Control	4	22	1	3	4
5	2mg/L	1	15	1	2	3
5	2mg/L	2	12	0	0	2
5	2mg/L	3	18	2	1	2
5	2mg/L	4	18	0	2	3
5	5mg/L	1	14	1	1	3
5	5mg/L	2	19	1	0	4
5	5mg/L	3	16	2	1	3
5	5mg/L	4	14	1	1	2
5	20mg/L	1	4	0	0	0
5	20mg/L	2	10	0	0	1
5	20mg/L	3	9	0	0	0
5	20mg/L	4	11	0	1	0
5	50mg/L	1	9	0	1	0
5	50mg/L	2	1	0	0	0
5	50mg/L	3	0	0	0	0
5	50mg/L	4	11	2	0	1
5	Negative Control	1	12	0	1	2
5	Negative Control	2	15	2	1	2
5	Negative Control	3	5	1	0	1
5	Negative Control	4	12	0	0	1
6	Positive Control	1	23	2	3	3
6	Positive Control	2	21	2	3	3
6	Positive Control	3	20	1	3	2
6	Positive Control	4	22	1	2	3
6	2mg/L	1	14	1	3	1
6	2mg/L	2	13	0	1	1
6	2mg/L	3	18	1	3	1
6	2mg/L	4	16	0	3	2
6	5mg/L	1	11	1	1	2
6	5mg/L	2	17	0	0	4
6	5mg/L	3	15	2	0	4
6	5mg/L	4	15	1	0	3
6	20mg/L	1	4	0	0	0
6	20mg/L	2	9	0	1	0
6	20mg/L	3	6	0	0	0
6	20mg/L	4	8	0	1	0
6	50mg/L	1	5	0	1	0
6	50mg/L	2	0	0	0	0
6	50mg/L	3	0	0	0	0
6	50mg/L	4	9	2	1	0
6	Negative Control	1	8	0	0	1
6	Negative Control	2	12	1	0	0
6	Negative Control	3	4	1	0	0
6	Negative Control	4	9	0	0	0
7	Positive Control	1	23	1	4	2
7	Positive Control	2	20	2	4	2
7	Positive Control	3	22	2	4	2
7	Positive Control	4	23	2	4	5
7	2mg/L	1	14	0	1	1
7	2mg/L	2	12	0	2	1
7	2mg/L	3	18	1	4	2
7	2mg/L	4	18	0	3	4
7	5mg/L	1	8	0	0	3
7	5mg/L	2	15	0	0	2
7	5mg/L	3	13	2	0	3
7	5mg/L	4	13	1	0	3
7	20mg/L	1	3	0	0	0
7	20mg/L	2	5	0	1	0
7	20mg/L	3	4	0	0	0
7	20mg/L	4	8	0	0	0
7	50mg/L	1	1	0	0	0
7	50mg/L	2	0	0	0	0
7	50mg/L	3	0	0	0	0
7	50mg/L	4	7	2	0	0
7	Negative Control	1	6	0	0	1
7	Negative Control	2	8	0	0	1
7	Negative Control	3	4	1	0	0
7	Negative Control	4	6	0	0	0
8	Positive Control	1	22	1	3	3
8	Positive Control	2	20	2	3	4
8	Positive Control	3	21	1	4	3
8	Positive Control	4	21	2	2	3
8	2mg/L	1	12	0	1	1
8	2mg/L	2	10	0	1	1
8	2mg/L	3	18	1	3	3
8	2mg/L	4	18	0	4	4
8	5mg/L	1	10	0	0	5
8	5mg/L	2	15	1	0	3
8	5mg/L	3	13	1	0	3
8	5mg/L	4	16	2	2	4
8	20mg/L	1	3	0	1	0
8	20mg/L	2	2	1	0	0
8	20mg/L	3	3	0	0	0
8	20mg/L	4	8	0	0	0
8	50mg/L	1	0	0	0	0
8	50mg/L	2	0	0	0	0
8	50mg/L	3	0	0	0	0
8	50mg/L	4	6	1	0	0
8	Negative Control	1	5	0	0	1
8	Negative Control	2	5	0	0	0
8	Negative Control	3	0	0	0	0
8	Negative Control	4	1	0	0	0
9	Positive Control	1	22	1	4	2
9	Positive Control	2	19	2	2	3
9	Positive Control	3	22	2	5	3
9	Positive Control	4	21	2	3	4
9	2mg/L	1	11	0	0	0
9	2mg/L	2	11	0	1	2
9	2mg/L	3	19	0	0	2
9	2mg/L	4	17	0	0	4
9	5mg/L	1	8	0	0	3
9	5mg/L	2	14	1	0	4
9	5mg/L	3	14	1	0	3
9	5mg/L	4	14	1	1	4
9	20mg/L	1	4	0	0	1
9	20mg/L	2	0	0	0	0
9	20mg/L	3	2	0	0	0
9	20mg/L	4	7	0	0	0
9	50mg/L	1	0	0	0	0
9	50mg/L	2	0	0	0	0
9	50mg/L	3	0	0	0	0
9	50mg/L	4	3	0	0	0
9	Negative Control	1	3	0	0	0
9	Negative Control	2	4	0	0	0
9	Negative Control	3	0	0	0	0
9	Negative Control	4	1	0	0	0
10	Positive Control	1	22	2	4	4
10	Positive Control	2	19	2	2	2
10	Positive Control	3	22	2	4	4
10	Positive Control	4	22	3	4	3
10	2mg/L	1	10	0	0	1
10	2mg/L	2	11	0	2	3
10	2mg/L	3	17	0	2	3
10	2mg/L	4	17	0	2	5
10	5mg/L	1	10	0	1	4
10	5mg/L	2	13	0	1	3
10	5mg/L	3	11	0	0	2
10	5mg/L	4	15	1	0	4
10	20mg/L	1	3	0	0	0
10	20mg/L	2	0	0	0	0
10	20mg/L	3	3	0	0	0
10	20mg/L	4	8	0	1	0
10	50mg/L	1	0	0	0	0
10	50mg/L	2	0	0	0	0
10	50mg/L	3	0	0	0	0
10	50mg/L	4	3	0	0	0
10	Negative Control	1	3	0	0	0
10	Negative Control	2	3	0	0	0
10	Negative Control	3	0	0	0	0
10	Negative Control	4	1	0	0	0
11	Positive Control	1	22	1	4	4
11	Positive Control	2	20	2	2	3
11	Positive Control	3	22	2	3	4
11	Positive Control	4	22	2	3	3
11	2mg/L	1	9	0	0	1
11	2mg/L	2	10	0	1	1
11	2mg/L	3	16	0	2	2
11	2mg/L	4	15	0	2	3
11	5mg/L	1	7	0	0	2
11	5mg/L	2	12	0	2	3
11	5mg/L	3	9	0	1	2
11	5mg/L	4	14	0	0	4
11	20mg/L	1	3	0	0	0
11	20mg/L	2	0	0	0	0
11	20mg/L	3	3	0	0	0
11	20mg/L	4	8	0	1	0
11	50mg/L	1	0	0	0	0
11	50mg/L	2	0	0	0	0
11	50mg/L	3	0	0	0	0
11	50mg/L	4	3	0	0	0
11	Negative Control	1	2	0	0	0
11	Negative Control	2	2	0	0	0
11	Negative Control	3	0	0	0	0
11	Negative Control	4	0	0	0	0
12	Positive Control	1	22	1	4	5
12	Positive Control	2	22	0	4	5
12	Positive Control	3	21	2	3	5
12	Positive Control	4	21	2	3	4
12	2mg/L	1	9	0	0	2
12	2mg/L	2	8	0	1	2
12	2mg/L	3	13	0	2	2
12	2mg/L	4	14	0	2	2
12	5mg/L	1	4	0	0	1
12	5mg/L	2	11	0	2	2
12	5mg/L	3	7	0	0	2
12	5mg/L	4	14	0	2	4
12	20mg/L	1	3	0	0	0
12	20mg/L	2	0	0	0	0
12	20mg/L	3	3	0	0	0
12	20mg/L	4	8	0	1	0
12	50mg/L	1	0	0	0	0
12	50mg/L	2	0	0	0	0
12	50mg/L	3	0	0	0	0
12	50mg/L	4	3	0	0	0
12	Negative Control	1	1	0	0	0
12	Negative Control	2	2	0	0	0
12	Negative Control	3	0	0	0	0
12	Negative Control	4	0	0	0	0
13	Positive Control	1	21	1	3	5
13	Positive Control	2	21	0	3	5
13	Positive Control	3	24	1	4	7
13	Positive Control	4	23	2	2	5
13	2mg/L	1	9	0	1	2
13	2mg/L	2	8	0	0	2
13	2mg/L	3	14	0	2	4
13	2mg/L	4	13	0	2	3
13	5mg/L	1	5	0	0	2
13	5mg/L	2	7	0	1	2
13	5mg/L	3	5	0	0	1
13	5mg/L	4	11	0	2	3
13	20mg/L	1	2	0	0	0
13	20mg/L	2	0	0	0	0
13	20mg/L	3	3	0	0	0
13	20mg/L	4	8	0	1	0
13	50mg/L	1	0	0	0	0
13	50mg/L	2	0	0	0	0
13	50mg/L	3	0	0	0	0
13	50mg/L	4	2	0	0	0
13	Negative Control	1	1	0	0	0
13	Negative Control	2	1	0	0	0
13	Negative Control	3	0	0	0	0
13	Negative Control	4	0	0	0	0
14	Positive Control	1	20	1	4	4
14	Positive Control	2	22	0	3	5
14	Positive Control	3	28	0	2	8
14	Positive Control	4	24	1	1	7
14	2mg/L	1	7	0	0	1
14	2mg/L	2	8	0	0	2
14	2mg/L	3	11	0	2	3
14	2mg/L	4	14	0	0	5
14	5mg/L	1	4	0	0	2
14	5mg/L	2	4	0	0	1
14	5mg/L	3	4	0	0	1
14	5mg/L	4	10	0	1	2
14	20mg/L	1	3	0	0	0
14	20mg/L	2	0	0	0	0
14	20mg/L	3	3	0	0	0
14	20mg/L	4	7	0	0	0
14	50mg/L	1	0	0	0	0
14	50mg/L	2	0	0	0	0
14	50mg/L	3	0	0	0	0
14	50mg/L	4	3	0	0	0
14	Negative Control	1	1	0	0	0
14	Negative Control	2	1	0	0	0
14	Negative Control	3	0	0	0	0
14	Negative Control	4	0	0	0	0
15	Positive Control	1	21	1	4	5
15	Positive Control	2	22	1	3	5
15	Positive Control	3	32	2	2	9
15	Positive Control	4	25	1	1	6
15	2mg/L	1	8	0	0	1
15	2mg/L	2	9	0	0	2
15	2mg/L	3	11	0	0	2
15	2mg/L	4	13	0	1	3
15	5mg/L	1	3	0	0	0
15	5mg/L	2	3	0	0	0
15	5mg/L	3	4	0	0	1
15	5mg/L	4	10	0	0	2
15	20mg/L	1	2	0	0	0
15	20mg/L	2	0	0	0	0
15	20mg/L	3	2	0	0	0
15	20mg/L	4	6	0	0	0
15	50mg/L	1	0	0	0	0
15	50mg/L	2	0	0	0	0
15	50mg/L	3	0	0	0	0
15	50mg/L	4	3	0	0	0
15	Negative Control	1	1	0	0	0
15	Negative Control	2	1	0	0	0
15	Negative Control	3	0	0	0	0
15	Negative Control	4	0	0	0	0
16	Positive Control	1	22	0	4	6
16	Positive Control	2	23	2	3	6
16	Positive Control	3	34	2	3	10
16	Positive Control	4	26	2	1	7
16	2mg/L	1	8	0	0	2
16	2mg/L	2	9	1	1	2
16	2mg/L	3	12	0	0	3
16	2mg/L	4	13	0	1	4
16	5mg/L	1	1	0	0	0
16	5mg/L	2	2	0	0	0
16	5mg/L	3	3	0	0	1
16	5mg/L	4	10	0	0	3
16	20mg/L	1	2	0	0	0
16	20mg/L	2	0	0	0	0
16	20mg/L	3	2	0	0	0
16	20mg/L	4	6	0	0	0
16	50mg/L	1	0	0	0	0
16	50mg/L	2	0	0	0	0
16	50mg/L	3	0	0	0	0
16	50mg/L	4	3	0	0	0
16	Negative Control	1	1	0	0	0
16	Negative Control	2	1	0	0	0
16	Negative Control	3	0	0	0	0
16	Negative Control	4	0	0	0	0
17	Positive Control	1	24	1	4	8
17	Positive Control	2	24	0	2	7
17	Positive Control	3	37	2	4	12
17	Positive Control	4	27	3	2	8
17	2mg/L	1	8	0	1	2
17	2mg/L	2	9	1	1	2
17	2mg/L	3	11	0	1	2
17	2mg/L	4	13	1	1	4
17	5mg/L	1	1	0	0	0
17	5mg/L	2	2	0	0	0
17	5mg/L	3	3	0	0	1
17	5mg/L	4	10	0	0	3
17	20mg/L	1	2	0	0	0
17	20mg/L	2	0	0	0	0
17	20mg/L	3	1	0	0	0
17	20mg/L	4	5	0	0	0
17	50mg/L	1	0	0	0	0
17	50mg/L	2	0	0	0	0
17	50mg/L	3	0	0	0	0
17	50mg/L	4	2	0	0	0
17	Negative Control	1	0	0	0	0
17	Negative Control	2	1	0	0	0
17	Negative Control	3	0	0	0	0
17	Negative Control	4	0	0	0	0
18	Positive Control	1	27	0	3	10
18	Positive Control	2	26	1	1	8
18	Positive Control	3	39	2	4	14
18	Positive Control	4	28	4	0	9
18	2mg/L	1	9	0	1	3
18	2mg/L	2	10	1	2	3
18	2mg/L	3	10	0	1	3
18	2mg/L	4	13	0	1	4
18	5mg/L	1	1	0	0	0
18	5mg/L	2	2	0	0	0
18	5mg/L	3	3	0	0	0
18	5mg/L	4	10	0	0	2
18	20mg/L	1	2	0	0	0
18	20mg/L	2	0	0	0	0
18	20mg/L	3	1	0	0	0
18	20mg/L	4	4	0	0	0
18	50mg/L	1	0	0	0	0
18	50mg/L	2	0	0	0	0
18	50mg/L	3	0	0	0	0
18	50mg/L	4	2	0	0	0
18	Negative Control	1	0	0	0	0
18	Negative Control	2	1	0	0	0
18	Negative Control	3	0	0	0	0
18	Negative Control	4	0	0	0	0
19	Positive Control	1	28	0	2	12
19	Positive Control	2	27	4	0	13
19	Positive Control	3	38	3	5	14
19	Positive Control	4	30	4	1	11
19	2mg/L	1	7	0	1	2
19	2mg/L	2	10	0	1	3
19	2mg/L	3	11	0	1	3
19	2mg/L	4	11	0	0	3
19	5mg/L	1	1	0	0	0
19	5mg/L	2	2	0	0	0
19	5mg/L	3	4	1	0	0
19	5mg/L	4	9	0	0	3
19	20mg/L	1	2	0	0	0
19	20mg/L	2	0	0	0	0
19	20mg/L	3	1	0	0	0
19	20mg/L	4	5	0	0	0
19	50mg/L	1	0	0	0	0
19	50mg/L	2	0	0	0	0
19	50mg/L	3	0	0	0	0
19	50mg/L	4	2	0	0	0
19	Negative Control	1	0	0	0	0
19	Negative Control	2	1	0	0	0
19	Negative Control	3	0	0	0	0
19	Negative Control	4	0	0	0	0
20	Positive Control	1	26	1	1	12
20	Positive Control	2	31	4	2	14
20	Positive Control	3	40	4	3	16
20	Positive Control	4	29	5	3	12
20	2mg/L	1	5	0	0	2
20	2mg/L	2	9	0	0	4
20	2mg/L	3	10	0	2	3
20	2mg/L	4	10	0	2	2
20	5mg/L	1	1	0	0	0
20	5mg/L	2	2	1	0	0
20	5mg/L	3	4	1	0	0
20	5mg/L	4	10	0	1	3
20	20mg/L	1	1	0	0	0
20	20mg/L	2	0	0	0	0
20	20mg/L	3	1	0	0	0
20	20mg/L	4	6	0	0	0
20	50mg/L	1	0	0	0	0
20	50mg/L	2	0	0	0	0
20	50mg/L	3	0	0	0	0
20	50mg/L	4	1	0	0	0
20	Negative Control	1	0	0	0	0
20	Negative Control	2	1	0	0	0
20	Negative Control	3	0	0	0	0
20	Negative Control	4	0	0	0	0
21	Positive Control	1	23	2	0	12
21	Positive Control	2	33	4	2	15
21	Positive Control	3	44	6	5	18
21	Positive Control	4	28	6	3	13
21	2mg/L	1	3	0	0	1
21	2mg/L	2	7	0	0	3
21	2mg/L	3	9	0	1	3
21	2mg/L	4	9	0	2	2
21	5mg/L	1	2	0	0	1
21	5mg/L	2	3	0	0	2
21	5mg/L	3	4	0	1	0
21	5mg/L	4	11	0	1	4
21	20mg/L	1	1	0	0	0
21	20mg/L	2	0	0	0	0
21	20mg/L	3	2	0	0	0
21	20mg/L	4	6	0	0	1
21	50mg/L	1	0	0	0	0
21	50mg/L	2	0	0	0	0
21	50mg/L	3	0	0	0	0
21	50mg/L	4	1	0	0	0
21	Negative Control	1	0	0	0	0
21	Negative Control	2	1	0	0	0
21	Negative Control	3	0	0	0	0
21	Negative Control	4	0	0	0	0
22	Positive Control	1	26	2	0	16
22	Positive Control	2	34	4	4	17
22	Positive Control	3	47	5	6	19
22	Positive Control	4	29	4	3	15
22	2mg/L	1	2	0	0	0
22	2mg/L	2	5	0	0	2
22	2mg/L	3	9	0	0	3
22	2mg/L	4	8	0	0	2
22	5mg/L	1	1	0	0	0
22	5mg/L	2	6	0	0	5
22	5mg/L	3	3	0	0	0
22	5mg/L	4	11	1	2	5
22	20mg/L	1	1	0	0	0
22	20mg/L	2	0	0	0	0
22	20mg/L	3	4	1	0	2
22	20mg/L	4	6	1	0	0
22	50mg/L	1	0	0	0	0
22	50mg/L	2	0	0	0	0
22	50mg/L	3	0	0	0	0
22	50mg/L	4	0	0	0	0
22	Negative Control	1	0	0	0	0
22	Negative Control	2	0	0	0	0
22	Negative Control	3	0	0	0	0
22	Negative Control	4	0	0	0	0
23	Positive Control	1	28	2	1	19
23	Positive Control	2	34	5	4	18
23	Positive Control	3	48	4	7	20
23	Positive Control	4	31	4	3	16
23	2mg/L	1	2	0	0	0
23	2mg/L	2	4	0	0	1
23	2mg/L	3	10	0	0	4
23	2mg/L	4	7	0	0	2
23	5mg/L	1	1	0	0	0
23	5mg/L	2	7	1	0	5
23	5mg/L	3	3	0	0	0
23	5mg/L	4	12	1	2	6
23	20mg/L	1	1	0	0	0
23	20mg/L	2	0	0	0	0
23	20mg/L	3	4	0	1	2
23	20mg/L	4	6	0	1	0
23	50mg/L	1	0	0	0	0
23	50mg/L	2	0	0	0	0
23	50mg/L	3	0	0	0	0
23	50mg/L	4	0	0	0	0
23	Negative Control	1	0	0	0	0
23	Negative Control	2	0	0	0	0
23	Negative Control	3	0	0	0	0
23	Negative Control	4	0	0	0	0
24	Positive Control	1	31	2	1	20
24	Positive Control	2	40	4	5	24
24	Positive Control	3	55	3	4	25
24	Positive Control	4	31	2	3	17
24	2mg/L	1	1	0	0	0
24	2mg/L	2	3	0	0	0
24	2mg/L	3	9	0	0	2
24	2mg/L	4	7	0	0	2
24	5mg/L	1	3	0	0	2
24	5mg/L	2	10	0	1	7
24	5mg/L	3	3	0	0	0
24	5mg/L	4	13	0	1	8
24	20mg/L	1	2	0	0	1
24	20mg/L	2	0	0	0	0
24	20mg/L	3	3	0	0	0
24	20mg/L	4	5	0	0	1
24	50mg/L	1	0	0	0	0
24	50mg/L	2	0	0	0	0
24	50mg/L	3	0	0	0	0
24	50mg/L	4	0	0	0	0
24	Negative Control	1	0	0	0	0
24	Negative Control	2	0	0	0	0
24	Negative Control	3	0	0	0	0
24	Negative Control	4	0	0	0	0
25	Positive Control	1	34	2	0	20
25	Positive Control	2	47	4	5	28
25	Positive Control	3	59	4	3	32
25	Positive Control	4	31	1	3	18
25	2mg/L	1	1	0	0	0
25	2mg/L	2	1	0	0	0
25	2mg/L	3	9	0	0	2
25	2mg/L	4	7	0	0	1
25	5mg/L	1	5	0	0	4
25	5mg/L	2	12	0	0	9
25	5mg/L	3	3	0	0	0
25	5mg/L	4	14	0	1	8
25	20mg/L	1	2	0	0	0
25	20mg/L	2	0	0	0	0
25	20mg/L	3	3	0	0	0
25	20mg/L	4	5	0	0	1
25	50mg/L	1	0	0	0	0
25	50mg/L	2	0	0	0	0
25	50mg/L	3	0	0	0	0
25	50mg/L	4	0	0	0	0
25	Negative Control	1	0	0	0	0
25	Negative Control	2	0	0	0	0
25	Negative Control	3	0	0	0	0
25	Negative Control	4	0	0	0	0
26	Positive Control	1	38	5	2	24
26	Positive Control	2	51	5	4	31
26	Positive Control	3	62	4	3	37
26	Positive Control	4	33	2	3	20
26	2mg/L	1	0	0	0	0
26	2mg/L	2	0	0	0	0
26	2mg/L	3	5	0	0	1
26	2mg/L	4	6	0	0	1
26	5mg/L	1	4	0	0	1
26	5mg/L	2	13	0	0	8
26	5mg/L	3	2	0	0	0
26	5mg/L	4	14	0	0	8
26	20mg/L	1	2	0	0	0
26	20mg/L	2	0	0	0	0
26	20mg/L	3	2	0	0	0
26	20mg/L	4	6	0	0	2
26	50mg/L	1	0	0	0	0
26	50mg/L	2	0	0	0	0
26	50mg/L	3	0	0	0	0
26	50mg/L	4	0	0	0	0
26	Negative Control	1	0	0	0	0
26	Negative Control	2	0	0	0	0
26	Negative Control	3	0	0	0	0
26	Negative Control	4	0	0	0	0

## Sheet: Figure S2
Control sediment dosage (no diatoms)
	Relative Fluorescence (RFU)
Time (days)	2mg/L	5mg/L	10mgl	20mg/L	50mg/L	0mg/L
1	104.697	78.3433	111.61	199.577	213.987	65.28
4	119.05	89.16	93.6667	194.907	243.147	80.8633
8	101.347	65.6033	101.347	193.09	240.62	78.28
13	85.0967	101.81	103.427	201.83	196.733	72.9433
15	110.063	78.42	104.193	159.957	227.963	85.1933
19	75.9633	95.8333	86.84	150.023	147.31	89.03
22	69.05	56.4867	80.1133	155.31	170.01	66.1967
27	61.6933	80.5767	91.0367	154.223	182.777	78.2133
29	85.07	56.6333	84.77	149.34	150.707	94.7933
34	82.9467	76.7933	101.217	146.187	192.773	128.54
36	94.7567	89.4433	112.007	177.357	194.643	80.1767

## Sheet: Figure S3
Phaeodactylum tricornutum				Emiliania huxleyi					Synechococcus				Thalassiosira weissflogii
	cell density (RFU)				cell density (RFU)					cell density (RFU)				cell density (RFU)
day	seawater + cells	seawater + cells + sediment		day	seawater+sediment	seawater + cells	seawater + cells + sediment		day	seawater + cells	seawater + cells + sediment		day	seawater + cells	seawater + cells + sediment				Phaeodactylum tricornutum					Emiliania huxleyi				Synechococcus				Thalassiosira weissflogii
0	2.17	2.61		0	0.21	0.81	0.92		0	0.5	0.56		0	1.54	1.52				seawater + cells	seawater + cells + sediment				seawater + cells	seawater + cells + sediment			seawater + cells	seawater + cells + sediment			seawater + cells	seawater + cells + sediment
0	2.12	2.53		0	0.27	0.83	0.97		0	0.5	0.57		0	1.55	1.53			Exponetial growth rate (day-1)	0.3233	0.5843				0	0.3349			0	0.0216			0.1586	0.686
0	1.87	2.51		0	0.22	0.83	0.96		0	0.49	0.58		0	1.25	1.79			Sig. (compared to Control)		p < 0.01					p < 0.01				p=0.027				p < 0.01
0	1.82	2.59		0	0.21	0.77	0.9		0	0.49	0.57		0	1.4	1.88
0	1.72	2.46		0	0.22	0.78	0.91		0	0.49	0.55		0	1.79	2.12
0	1.64	2.32		0			0.85		0	0.49	0.54		0	1.73	2.14
0	1.59	2.22		0			0.82		1	0.46	0.51		1	1.73	1.81
0		2.19		0					1	0.45	0.51		1	1.5	1.9
1	1.5	1.84		1	0.22	0.4	0.56		1	0.45	0.49		1	1.51	1.51
1	1.49	1.81		1	0.22	0.41	0.56		1	0.44	0.49		1	1.52	1.46
1	1.53	2.02		1	0.14	0.54	0.76		1	0.45	0.5		1	1.44	1.79
1	1.52	1.94		1	0.23	0.54	0.75		1	0.46	0.5		1	1.49	1.79
1	1.53	2.13		1	0.22	0.51	0.69		2	0.46	0.51		2	2.59	2.45
1	1.53	2.12		1	0.22	0.52	0.72		2	0.46	0.51		2	2.5	2.4
1				1	0.21				2	0.44	0.5		2	2.19	2.57
1.5	1.65	2.48		1.5	0.21	0.42	0.59		2	0.48	0.5		2	2.26	2.66
1.5	1.65	2.41		1.5	0.21	0.42	0.59		2	0.46	0.5		2	3.32	2.77
1.5	1.73	2.58		1.5	0.22	0.43	0.69		2	0.45	0.49		2	3.3	2.77
1.5	1.71	2.52		1.5	0.23	0.45	0.65		5	0.42	0.54		5	4.44	23.78
1.5	1.78	2.77		1.5	0.23	0.41	0.56		5	0.42	0.55		5	4.62	23.44
1.5	1.76	2.72		1.5	0.21	0.42	0.57		5	0.4	0.52		5	4.45	23.47
4	3.43	9.99		4	0.21	0.45	0.54		5	0.39	0.56		5	4.37	23.59
4	3.41	10.36		4	0.21	0.46	0.53		5	0.44	0.49		5	3.9	26.44
4	3.38	10.91		4	0.23	0.44	0.58		5	0.41	0.5		5	3.92	26.81
4	3.35	10.96		4	0.23	0.37	0.56		6	0.41	0.55		6	3.87	25.23
4	3.55	12.99		4	0.21	0.34	0.49		6	0.42	0.55		6	4.06	25.01
4	3.35	12.4		4	0.21	0.4	0.53		6	0.39	0.54		6	4.01	24.94
4				4		0.4			6	0.39	0.54		6	4	25.25
5	4.73	20.31		5	0.23	0.26	0.47		6	0.41	0.5		6	3.75	29
5	4.45	20.24		5	0.21	0.27	0.49		6	0.41	0.5		6	3.73	28.61
5	4.47	19.93		5	0.24	0.31	0.47		7	0.4	0.56		7	4.79	26.91
5	4.57	20.2		5	0.24	0.32	0.49		7	0.41	0.56		7	4.81	26.34
5	4.44	20.19		5	0.22	0.31	0.43		7	0.38	0.57		7	3.9	27.85
5	4.33	20.67		5	0.23	0.3	0.44		7	0.38	0.57		7	3.91	27.56
5.5	4.95	20.12		5.5	0.21	0.3	0.45		7	0.37	0.51		7	3.65	33.73
5.5	5.15	19.94		5.5	0.17	0.32	0.49		7	0.37	0.52		7	3.45	33.64
5.5	5.51	19.38		5.5	0.21	0.34	0.48		8	0.37	0.58		8	3.59	28.88
5.5	5.43	19.17		5.5	0.22	0.33	0.47		8	0.38	0.59		8	3.42	29.91
5.5	5.47	21.03		5.5	0.22	0.32	0.48		8	0.35	0.58		8	2.76	29.73
5.5	5.51	20.9		5.5	0.23	0.32	0.47		8	0.36	0.58		8	2.78	30.02
5.5				5.5	0.23				8	0.35	0.51		8	3.63	33.94
6	6.58	18.97		6	0.22	0.23	0.42		8	0.36	0.52		8	3.6	33.78
6	6.76	18.51		6	0.22	0.27	0.42		9	0.36	0.6		9	3.36	34.33
6	6.8	18.61		6	0.22	0.31	0.39		9	0.35	0.6		9	3.28	33.95
6	6.78	18.27		6	0.22	0.31	0.4		9	0.33	0.59		9	3.59	33.7
6	6.88	19.18		6	0.2	0.27	0.39		9	0.33	0.59		9	3.58	33.96
6	6.78	18.81		6	0.25	0.28	0.39		9	0.32	0.51		9	3.34	35.99
7	9.77	12.49		7	0.22	0.26	0.51		9	0.32	0.5		9	3.31	35.82
7	10.26	12.15		7	0.22	0.23	0.56		13	0.27	0.6		13	2.23	30.88
7	9.33	13.74		7	0.22	0.24	0.44		13	0.27	0.6		13	2.14	30.79
7	10.17	13.52		7	0.22	0.25	0.45		13	0.24	0.57		13	1.95	28.49
7	9.3	14.06		7	0.22	0.19	0.35		13	0.25	0.57		13	1.93	28.73
7	9.3	13.69		7	0.22	0.2	0.35		13	0.25	0.46		13	2.67	29.98
8	14.92	11.47		8	0.22	0.2	0.49		13	0.24	0.46		13	2.69	30.34
8	14.91	11.36		8	0.23	0.21	0.58		14	0.27	0.58		14	1.62	28.78
8	13.49	12.4		8	0.21	0.22	0.44		14	0.27	0.58		14	1.77	29.01
8	13.41	12.33		8	0.22	0.22	0.47		14	0.25	0.56		14	1.22	27.27
8	13.24	10.98		8	0.22	0.22	0.42		14	0.24	0.56		14	1.22	27.32
8	13.27	10.75		8	0.21	0.24	0.42		14	0.24	0.45		14	1.83	28.53
11	17.61	10.28		11	0.22	0.21	1.53		14	0.24	0.44		14	1.89	28.8
11	18.31	10.35		11	0.2	0.18	1.59		15	0.26	0.58		15	1.42	26.69
11	15.29	11.64		11	0.22	0.16	0.9		15	0.26	0.58		15	1.38	27
11	15.29	11.31		11	0.22	0.17	0.89		15	0.24	0.56		15	1.03	25.03
11	13.1	10.09		11	0.21	0.2	0.6		15	0.24	0.57		15	1.03	25.18
11	12.94	9.94		11	0.22	0.2	0.6		15	0.24	0.43		15	1.19	27.48
12	14.71	10.25		12	0.21	0.15	2.29		15	0.24	0.43		15	1.19	27.52
12	14.56	10.08		12	0.19	0.15	2.31
12	14.37	11.14		12	0.21	0.2	1.19
12	15.16	10.97		12	0.21	0.19	1.23
12	10.43	9.55		12	0.21	0.15	0.76
12	10.35	9.48		12	0.21	0.13	0.84
13	11.18	9.83		13	0.21	0.18	3.56
13	10.91	9.77		13	0.21	0.17	3.72
13	10.6	10.68		13	0.21	0.17	1.42
13	10.47	10.6		13	0.21	0.18	1.48
13	6.57	8.82		13	0.21	0.16	0.93
13	6.47	8.76		13	0.21	0.17	0.92
14	7.58	9.21		14	0.22	0.16	5.33
14	7.54	9.29		14	0.22	0.15	5.23
14	7.98	10.19		14	0.21	0.15	2.4
14	7.87	10.16		14	0.2	0.16	2.3
14	4.74	8.19		14	0.22	0.16	1.5
14	4.71	8.18		14	0.22	0.17	1.46
15	6.24	9.18		15	0.22	0.14	4.45
15	6.33	9.23		15	0.22	0.15	4.56
15	5.85	9.66		15	0.22	0.17	2.65
15	5.89	9.69		15	0.21	0.16	2.74
15	3.93	7.75		15	0.21	0.15	1.65
15	3.94	7.79		15	0.22	0.15	1.65
19	3.46	6.66		19	0.22	0.17	0.95
19	3.47	6.58		19	0.22	0.15	1.05
19	3.29	6.31		19	0.21	0.12	0.51
19	3.31	6.25		19	0.21	0.13	0.54
19	2.35	5.12		19	0.22	0.15	0.51
19	2.33	5.09		19	0.23	0.14	0.49
20	3.18	5.53		20	0.21	0.15	0.9
20	3.09	5.51		20	0.22	0.15	0.91
20	2.71	5.53		20	0.22	0.15	0.34
20	2.72	5.52		20	0.23	0.15	0.36
20	1.94	4.25		20	0.23	0.16	0.32
20	1.94	4.27		20	0.23	0.15	0.31
21	2.65	5.45		21	0.23	0.14	0.99
21	2.65	5.44		21	0.23	0.14	1.03
21	2.26	5.34		21	0.22	0.13	0.31
21	2.24	5.31		21	0.22	0.13	0.3
21	1.63	4.09		21	0.21	0.15	0.26
21	1.63	4.06		21	0.21	0.15	0.26

## Sheet: Figure S4
Phaeodactylum tricornutum						Emiliania huxleyi						Synechococcus						Thalassiosira weissflogii
	cell density (RFU)						cell density (RFU)						cell density (RFU)						cell density (RFU)
day	N-free seawater	N-free seawater + sediment	metal-free seawater	metal-free seawater + sediment		day	N-free seawater	N-free seawater + sediment	metal-free seawater	metal-free seawater + sediment		day	N-free seawater	N-free seawater + sediment	metal-free seawater	metal-free seawater + sediment		day	N-free seawater	N-free seawater + sediment	metal-free seawater	metal-free seawater + sediment				Phaeodactylum tricornutum						Emiliania huxleyi						Synechococcus						Thalassiosira weissflogii
0	1.95	1.89	1.95	1.75		0	0.5	0.61	0.66	0.68		0	0.67	0.62	0.71	0.59		0	0.86	1.02	0.91	1.08				N-free seawater	N-free seawater + sediment	metal-free seawater	metal-free seawater + sediment			N-free seawater	N-free seawater + sediment	metal-free seawater	metal-free seawater + sediment			N-free seawater	N-free seawater + sediment	metal-free seawater	metal-free seawater + sediment			N-free seawater	N-free seawater + sediment	metal-free seawater	metal-free seawater + sediment
0	1.92	1.94	1.88	1.73		0	0.49	0.62	0.6	0.68		0	0.68	0.62	0.7	0.6		0	0.88	1.13	0.8	1			Exponetial growth rate (day-1)	0.3344	0.5704	0.4005	0.7656			0	0.3909	0	0.3905			0	0.0023	0	0.0012			0.352	0.5317	0.4749	0.6733
0	1.91	1.9	1.94	1.81		0	0.54	0.62	0.67	0.65		0	0.71	0.62	0.72	0.59		0	0.76	0.99	0.7	1.13			Sig. (compared to Control)		p<0.01		p<0.01				p<0.01		p<0.01				p>0.05		p>0.05				p<0.01		p<0.01
0	1.89	1.88	1.94	1.81		0	0.56	0.65	0.63	0.67		0	0.73	0.62	0.72	0.6		0	0.81	0.96	0.81	1.24
0	1.98	1.9	2.07	1.71		0	0.6	0.69	0.69	0.63		0	0.7	0.61	0.75	0.61		0	0.98	1.04	0.81	0.89
0	2.04	1.91	2.05	1.72		0	0.58	0.72	0.69	0.64		0	0.7	0.63	0.76	0.63		0	1	1.08	0.88	0.83
1	2.83	3.13	2.92	3.55		1	0.54	0.64	0.62	0.62		1	0.58	0.63	0.59	0.47		1	1.2	1.66	1.36	1.63
1	2.84	3.12	2.87	3.6		1	0.58	0.61	0.68	0.56		1	0.58	0.55	0.59	0.47		1	1.37	1.6	1.12	1.49
1	2.79	3.21	2.63	3.43		1	0.55	0.69	0.63	0.6		1	0.65	0.57	0.59	0.53		1	1.06	1.51	1.4	1.47
1	2.7	3.28	2.62	3.29		1	0.52	0.7	0.65	0.65		1	0.64	0.58	0.59	0.53		1	1.03	1.4	1.36	1.91
1	3.02	3.13	2.93	3.5		1	0.55	0.66	0.74	0.65		1	0.64	0.57	0.61	0.52		1	1.43	1.51	1.38	1.44
1	3.05	3.16	2.97	3.49		1	0.57	0.63	0.72	0.63		1	0.65	0.58	0.61	0.52		1	1.47	1.54	1.27	1.22
4	3.75	26.3	8.55	38.66		4	0.47	0.72	0.49	0.68		4	0.42	0.44	0.44	0.48		4	0.56	2.39	0.78	10.36
4	3.83	25.68	8.47	38.68		4	0.44	0.74	0.51	0.66		4	0.46	0.45	0.44	0.49		4	0.59	2.51	0.81	10.4
4	3.53	25.41	8.6	30.95		4	0.45	0.71	0.52	0.8		4	0.49	0.47	0.46	0.51		4	0.79	1.35	0.65	6.31
4	3.52	25.57	8.64	31.18		4	0.46	0.75	0.58	0.79		4	0.49	0.48	0.46	0.5		4	0.88	1.38	0.69	6.6
4	4.21	24.02	7.98	29.87		4	0.49	0.82	0.52	0.7		4	0.45	0.47	0.48	0.48		4	0.84	1.84	0.76	5.41
4	4.29	24.25	8.14	29.97		4	0.52	0.79	0.49	0.69		4	0.47	0.48	0.49	0.48		4	0.92	1.69	0.74	5.1
5	4.44	22.57	13.34	94.03		5	0.41	0.77	0.45	0.86		5	0.39	0.47	0.41	0.49		5	0.48	3.71	0.45	26.21
5	4.34	22.06	13.32	93.46		5	0.44	0.75	0.48	0.87		5	0.38	0.47	0.41	0.49		5	0.45	3.95	0.52	26.14
5	3.94	28.34	13.15	76.59		5	0.48	0.85	0.54	0.97		5	0.44	0.47	0.43	0.51		5	0.48	3.1	0.51	19.5
5	4.04	27.94	13.04	74.73		5	0.49	0.83	0.53	0.97		5	0.44	0.47	0.44	0.5		5	0.5	3.02	0.54	19.01
5	4.76	30.14	12.96	71.36		5	0.42	0.86	0.49	0.75		5	0.45	0.5	0.45	0.48		5	0.41	2.57	0.62	12.9
5	4.76	29.48	13.06	70.53		5	0.42	0.84	0.5	0.79		5	0.46	0.52	0.45	0.48		5	0.37	2.46	0.59	12.34
6	5.3	14.07	23.24	197.24		6	0.34	1.08	0.45	1.04		6	0.32	0.47	0.35	0.44		6	0.25	7.81	0.39	61.92
6	5.37	14.01	23.46	197.38		6	0.34	1.03	0.39	1.07		6	0.33	0.47	0.36	0.45		6	0.32	7.74	0.3	59
6	4.37	20.45	23.12	158.78		6	0.36	1.08	0.47	1.41		6	0.39	0.48	0.37	0.48		6	0.36	5.65	0.43	47.67
6	4.46	20.56	22.55	163.79		6	0.38	1.16	0.46	1.41		6	0.39	0.48	0.37	0.48		6	0.33	5.39	0.44	45.07
6	5.05	23.44	24.99	154.01		6	0.39	1.12	0.47	1		6	0.42	0.47	0.4	0.48		6	0.36	5.47	0.44	34
6	5.14	23.54	24.08	156		6	0.4	1.02	0.47	0.99		6	0.42	0.48	0.41	0.48		6	0.36	4.87	0.45	31.84
7	6.46	11.72	32.07	219.91		7	0.28	1.42	0.35	1.42		7	0.32	0.46	0.29	0.44		7	0.19	15.17	0.3	99.23
7	6.57	11.71	32.99	218.99		7	0.33	1.47	0.32	1.41		7	0.27	0.46	0.3	0.44		7	0.21	14.7	0.3	97.22
7	4.6	15.59	35.04	229.8		7	0.33	1.36	0.39	2.01		7	0.32	0.47	0.32	0.54		7	0.24	9.06	0.2	83.55
7	4.62	15.54	35.88	234.99		7	0.34	1.4	0.39	1.86		7	0.32	0.47	0.33	0.48		7	0.26	9.31	0.22	79.01
7	6.3	17.86	35.88	243.25		7	0.31	1.36	0.42	1.16		7	0.35	0.46	0.34	0.44		7	0.26	7.9	0.36	59.3
7	6.22	17.74	35.79	244.83		7	0.3	1.3	0.43	1.21		7	0.34	0.47	0.35	0.44		7	0.26	7.46	0.34	56.49
8	9.23	11.69	39.16	248.89		8	0.26	1.75	0.38	1.66		8	0.22	0.43	0.26	0.42		8	0.18	23.13	0.2	139.53
8	9.58	11.77	39.2	246.92		8	0.28	1.83	0.37	1.62		8	0.22	0.42	0.26	0.43		8	0.19	22.02	0.21	134.75
8	5.39	18.03	42.96	250.41		8	0.27	1.65	0.34	2.42		8	0.26	0.43	0.28	0.46		8	0.2	12.96	0.2	111.32
8	5.41	17.72	42.52	246.41		8	0.25	1.62	0.37	2.4		8	0.27	0.43	0.28	0.46		8	0.23	12.39	0.22	108.43
8	7.62	18.96	39.77	254.63		8	0.3	1.62	0.34	1.23		8	0.25	0.44	0.28	0.43		8	0.23	10.01	0.21	74.17
8	7.46	18.56	39.3	250.69		8	0.33	1.56	0.35	1.22		8	0.24	0.45	0.28	0.45		8	0.26	10.04	0.22	72.71
12	33.78	13.14	110.27	303.89		12	0.23	12.54	0.3	11.31		12	0.18	0.38	0.17	0.38		12	0.14	25.69	0.17	182.98
12	34.19	13.23	108.76	300.96		12	0.23	12.77	0.32	11.19		12	0.18	0.38	0.18	0.38		12	0.14	26.13	0.19	180.85
12	26.62	17.84	114.65	267.61		12	0.25	14.28	0.26	19.27		12	0.19	0.32	0.17	0.44		12	0.16	23.76	0.32	168.74
12	26.81	17.82	115.35	269.89		12	0.21	14.26	0.24	19.46		12	0.19	0.45	0.18	0.45		12	0.17	25.26	0.32	167.08
12	42.57	18.9	114.19	282.47		12	0.28	9.84	0.28	6.17		12	0.18	0.43	0.2	0.37		12	0.16	24.7	0.16	172.46
12	42.8	19.18	113.77	283.81		12	0.26	10.17	0.27	6.31		12	0.18	0.43	0.2	0.37		12	0.15	23.96	0.1	172.61
18	15.78	5.2	219.32	337.12		18	0.17	0.97	0.15	54.83		18	0.15	0.42	0.14	0.39		18	0.14	11.35	0.15	138.81
18	15.6	5.2	217.54	331.14		18	0.17	0.99	0.16	53.31		18	0.15	0.43	0.13	0.4		18	0.14	11.44	0.15	137.78
18	16.73	6.71	225.08	268.89		18	0.2	1.59	0.19	56.95		18	0.15	0.38	0.15	0.45		18	0.17	17.91	0.17	146.06
18	16.3	6.72	222.78	265.5		18	0.2	1.6	0.19	56.24		18	0.16	0.38	0.15	0.45		18	0.16	17.9	0.16	143.41
18	21.12	8.02	241.13	312.86		18	0.18	2.62	0.17	62.37		18	0.14	0.52	0.16	0.38		18	0.16	19.54	0.14	180.49
18	20.77	8.07	239.7	311.77		18	0.18	2.66	0.17	61.88		18	0.15	0.52	0.16	0.35		18	0.16	19.64	0.16	179.13
32	2.58	0.63	266.85	384.85		32	0.17	0.27	0.16	54.56		32	0.17	0.41	0.15	0.31		32	0.16	0.32	0.16	112.76
32	2.52	0.58	267.69	373.06		32	0.16	0.27	0.17	54.26		32	0.18	0.41	0.12	0.31		32	0.16	0.33	0.16	112.9
32	2.63	0.98	258.03	268.27		32	0.19	0.3	0.15	49.5		32	0.16	0.43	0.14	0.42		32	0.15	0.38	0.16	109.42
32	2.63	0.97	260.68	276.28		32	0.2	0.29	0.16	50.2		32	0.15	0.44	0.15	0.42		32	0.15	0.39	0.16	106.85
32	4.27	1.08	294.63	296.23		32	0.17	0.35	0.18	61.51		32	0.17	0.44	0.13	0.38		32	0.16	0.47	0.13	124.54
32	4.27	1.06	301.02	302.41		32	0.17	0.37	0.18	61.39		32	0.17	0.44	0.14	0.39		32	0.17	0.45	0.14	121.89
46	0.95	0.58	269.96	432.11		46	0.16	0.29	0.17	49.57		46	0.17	0.42	0.15	0.47		46	0.16	0.27	0.1	145.31
46	0.93	0.59	274.19	432.95		46	0.17	0.31	0.17	49.15		46	0.17	0.38	0.15	0.47		46	0.18	0.27	0.11	140.43
46	0.39	0.61	294.77	275.02		46	0.18	0.48	0.17	50.24		46	0.16	0.38	0.16	0.38		46	0.17	0.26	0.14	127.02
46	0.38	0.64	297.2	270.33		46	0.18	0.48	0.18	51.41		46	0.17	0.39	0.16	0.38		46	0.17	0.27	0.14	126.86
46	1.27	0.58	341.05	324.11		46	0.17	0.51	0.14	51.1		46	0.15	0.41	0.16	0.4		46	0.15	0.23	0.13	125.66
46	1.38	0.59	339.62	327.71		46	0.18	0.5	0.16	51.86		46	0.15	0.41	0.16	0.4		46	0.16	0.24	0.13	123.8

[truncated: 2 more sheets: Figure S5, Table S1]
